# Supplementary material for: Nitrate Inhibits Nodule Nitrogen Fixation by Accumulating Ureide in Soybean Plants
Source: Plants (Basel). 2024 Jul 25;13(15):2045. doi: 10.3390/plants13152045 (PMC11313793; doi:10.3390/plants13152045)
Supplement: Supplementary file 1 [file plants-13-02045-s001.zip]

Archive with 1 entries (1 files):
- plants-3052178-supplementary.pdf
